# Supplementary material for: Polyploidization Redirects Carbon Flux to Diterpenoid Biosynthesis in Nicotiana sylvestris
Source: Plants (Basel). 2026 Jul 13;15(14):2158. doi: 10.3390/plants15142158 (PMC13414626; doi:10.3390/plants15142158)
Supplement: Supplementary file 1 [file plants-15-02158-s001.zip]

Archive with 1 entries (1 files):
- plants-4386779-supplementary.pdf
